# Supplementary material for: Optical Coherence Tomography-Guided Versus Angiography-Guided PCI in Moderate-to-Severe Calcified Coronary Lesions: A Systematic Review and Meta-Analysis of Randomized Trials
Source: Diagnostics (Basel). 2026 Apr 28;16(9):1317. doi: 10.3390/diagnostics16091317 (PMC13163070; doi:10.3390/diagnostics16091317)
Supplement: Supplementary file 1 [file diagnostics-16-01317-s001.zip]

Archive with 1 entries (1 files):
- diagnostics-4192934-supplementary.pdf
